# Supplementary material for: Platelet function in brown bear (Ursus arctos) compared to man
Source: Thromb J. 2010 Jun 2;8:11. doi: 10.1186/1477-9560-8-11 (PMC2893130; doi:10.1186/1477-9560-8-11)
Supplement: Additional file 1 — Table S1. Hematological parameters. Scandinavian brown bears vs. humans. [file 1477-9560-8-11-S1.XLS]

## Sheet: Table 1
Table S1. Hematological parameters. Scandinavian brown
bears vs. humans
	Brown bears (n=6)		Humans (n=10)
Hemoglobin, g/L	170 ± 5		145 ± 5 **
RBC, 10*12/L	7.3 ± 0.1		4.8 ± 0.2 ***
MCV, fl	63 ± 1		92 ± 1 ***
MCH, pg	24 ± 1		31± 0 ***
MCHC, g/L	372 ± 3		331 ± 4 ***
WBC, 10*9/L	5.5 ± 0.7		6.8 ± 0.5
Platelets, 10*9/L	207 ± 24		240 ± 22
Values are mean ± standard error of the mean. Hb = Hemoglobin;
MCH = mean cellular hemoglobin; MCHC = mean cellular hemoglobin concentration;
MCV = mean cellular volume; RBC = red blood cell count; WBC = white blood cells.
** and *** depict P-values <0.01 and <0.0001 vs. bear.
