# Supplementary material for: Platelet function in brown bear (Ursus arctos) compared to man
Source: Thromb J. 2010 Jun 2;8:11. doi: 10.1186/1477-9560-8-11 (PMC2893130; doi:10.1186/1477-9560-8-11)
Supplement: Additional file 2 — Table S2. Platelet aggregometry in Scandinavian brown bears and humans. [file 1477-9560-8-11-S2.XLS]

## Sheet: Table 2
Table S2. Platelet aggregometry in Scandinavian brown bears and humans
	Brown bears (n=6)			Humans (n=10)
			Baseline	Acetylsalicylic acid 300 mg	Clopidogrel 600 mg
ADP-AUC	31.3 ± 3.9		63.4 ± 8.0 **	62.5 ± 5.8 **	30.8 ± 4.0 ##
ADP-Aggregation AU	67.3 ± 8.1		120.7 ± 14.2 **	114.5 ± 9.6 **	60.9 ± 7.6 ##
ASPI-AUC	33.7 ± 3.9		87.1 ± 11.0 **	14.1 ± 2.1 ##	60.9 ± 7.6 * #
ASPI-Aggregation AU	68.1 ± 8.6		158.2 ± 20.1 **	34.4 ± 5.4 ##	129.4 ± 10.3 **
TRAP-AUC	10.2 ± 2.9		90.0 ± 9.1 **	90.0 ± 7.2 **	84.6 ± 6.9 **
TRAP-Aggregation AU	24.5 ± 5.2		106.1 ± 24.1 **	155.4 ± 11.7 **	143.5 ± 12.4 **
Values are mean ± standard error of the mean. ADP = adenosine diphosphate test; ASPI test = aspirin test;
AU = aggregation units; AUC = area under curve; TRAP = thrombin receptor activating peptide.
**) and *) depicts P-values <0.01 and <0.05 vs. bear. ##) and #) depicts P-values <0.01 and <0.05 vs. human control by
Holm-Sidak one-way analysis of variance.
